# Supplementary material for: COMMD4 functions with the histone H2A-H2B dimer for the timely repair of DNA double-strand breaks
Source: Commun Biol. 2021 Apr 19;4:484. doi: 10.1038/s42003-021-01998-2 (PMC8055684; doi:10.1038/s42003-021-01998-2)
Supplement: Supplementary file 3 — Supplementary Data 1 [file 42003_2021_1998_MOESM3_ESM.xlsx]

## Sheet: Fig 1
Fig. 1a
IR (Gy)	Control si			COMMD4 #1			COMMD4 #2			COMMD4 #3			COMMD4 #4			AT5
0	1	1	1	1	1	1	1	1	1	1	1	1	1	1	1	1	1	1
1	0.840553	0.80172	0.905172	0.61062	0.690277	0.690277	0.81818	0.68181	0.68181	0.69074	0.67042	0.71106	0.72583	0.8364	0.69127	0.28125	0.23437	0.1875
2	0.51724	0.51724	0.64655	0.371682	0.39823	0.530982	0.23181	0.20454	0.21818	0.41986	0.35818	0.352144	0.33181	0.31798	0.338725	0.140625	0.09375	0.04687
4	0.21982	0.17396	0.22689	0.106194	0.106194	0.079646	0.09545	0.095454	0.068181	0.108352	0.06772	0.121896	0.06912	0.08253	0.08986	0.0468	0.039687	0.01259
6	0.077586	0.09351	0.0746	0.0467113	0.026548	0.034687	0.0409	0.02727	0.01363	0.01456	0.01354	0.01354	0.02073	0.0369127	0.013825	0	0	0
Fig. 1b
Camptothecin μM	Control siRNA			COMMD4 siRNA #1			COMMD4 siRNA #2			COMMD4 siRNA #3			COMMD4 siRNA #4			AT5
0	1	1	1	1	1	1	1	1	1	1	1	1	1	1	1	1	1	1
0.1	0.67642	0.62069	0.58858	0.4539	0.37588	0.3617	0.22119	0.29032	0.26267	0.2893	0.245	0.356	0.3	0.24	0.215	0.2013	0.1535	0.19646
0.5	0.321046	0.39888	0.3032	0.09929	0.16312	0.0851	0.11059	0.193549	0.06912	0.189	0.163	0.055	0.173	0.127	0.0532	0.0742	0.0842	0.0624
1	0.11414	0.121547	0.09988	0.02836	0.07092	0.04964	0.04147	0.05529	0.0138	0.075	0.033	0.019	0.05137	0.063	0.0159	0.013	0.025	0.0285
Fig. 1e
Hours	Control siRNA			COMMD4 siRNA
0	5.221	3.4997	4.326	8.391	5.9053	7.3456
0.5	36.553	39.6689	35.5687	45.483	38.5532	40.6734
2	28.096	32.5678	30.5563	39.8945	36.5506	34.5563
4	15.5578	20.5876	18.4436	29.041	30.7629	23.5543
8	12.797	15.6689	15.8856	22.293	20.6674	19.4535

## Sheet: Fig 2
Fig. 2a
Time (h)	Control siRNA			COMMD4 si#2
0	1.85	1	0.5	4	3	2.9
0.5	4.7	5.9	4.5	6.9	8	7.3
Fig. 2b
Hours	Control siRNA			DNA-PKi			COMMD4 siRNA #2			COMMD4 siRNA #2+COMMD4-FLAG			COMMD4 siRNA #3			COMMD4 siRNA #4			COMMD4 siRNA #2+COMMD4-FLAG Stables
0	1	1	1	0.155472	0.235471	0.19874	0.293834	0.256047	0.312264	0.479906	0.535976	0.543813	0.225352	0.261268	0.180538	0.275352	0.207746	0.140141	0.742958	0.695282	0.811972
Fig. 2c
Hours	Control siRNA			hSSB1 siRNA			COMMD4 siRNA #2			COMMD4 siRNA #2+COMMD4-FLAG			COMMD4 siRNA #3			COMMD4 siRNA #4			COMMD4 siRNA #2+COMMD4-FLAG Stables
without ISce1	0.257191	0.173435	0.197456	0.169205	0.292611	0.228746	0.00507614	0.173435	0.134536	0.258037	0.138257	0.234563	0.094325	0.13243	0.219435	0.095345	0.11276	0.254325	0.137563	0.275463	0.192644
with ISce1	0.980541	1.01946	0.956432	0.263113	0.340948	0.315638	0.471235	0.401861	0.504326	0.645516	0.583756	0.632457	0.43276	0.395206	0.41234	0.38654	0.3575	0.440854	0.864206	0.774521	0.795284
Fig. 2d
				NHEJ															HR
	Control siRNA			DNA-PKi			COMMD4 siRNA #2			COMMD4 siRNA #3			COMMD4 siRNA #4			RNF20 siRNA			hSSB1 siRNA			COMMD4 siRNA #2			COMMD4 siRNA #3			COMMD4 siRNA #4			RNF20 siRNA
	1	1	1	0.14	0.2	0.1567	0.4145	0.457	0.553	0.4653	0.416	0.51567	0.4053	0.51983	0.6329	0.65	0.69	0.41	0.2	0.13	0.22	0.256	0.29	0.396	0.405	0.296	0.386	0.44	0.396	0.4012	0.346	0.234	0.371
Fig. 2f
		-ISce1			+ISce1 94-378			+ISce1 300-643
	IgG	1	1	1	0.5	1.1	0.7	0.9	1.2	1.3
	COMMD4	1	1	1	0.9	1.3	0.76	1.9	3.14	2.5

## Sheet: Supplementary Fig 1
Supp Fig. 1c
	IR (Gy)	Control siRNA			COMMD4 siRNA #2			COMMD4 siRNA #2+FLAG			COMMD4 siRNA #2+COMMD4-FLAG
	0	1	1	1	1	1	1	1	1	1	1	1	1
	1	0.73394	0.6422	0.68807	0.62563	0.6	0.59745	0.64285	0.73109	0.66807	0.62408	0.66788	0.7007
	2	0.47706	0.41284	0.45871	0.36876	0.376889	0.42965	0.45378	0.37856	0.415968	0.48175	0.5345	0.45674
	4	0.22935	0.27522	0.30275	0.150575	0.118443	0.142367	0.197456	0.236754	0.210065	0.175743	0.154392	0.165345
	6	0.08675	0.10009	0.09174	0.02261	0.037678	0.045687	0.075674	0.100756	0.086754	0.055275	0.045832	0.0234567
Supp Fig. 1d
	Time (h)	Control siRNA			COMMD4 siRNA
	0	213.568	148.909	166.895	362.269	284.649	305.776
	0.5	609.23	828.113	712.483	1239.02	1467.45	1344.55
	2	724.597	664.84	660.893	1303.37	1478.24	1385.68
	4	689.39	601.916	633.487	1323.74	1055.51	1124.44
	8	414.861	442.376	385.637	995.048	671.738	753.294
Supp Fig. 1f
	Time (h)	Control siRNA			COMMD4 siRNA #2			COMMD4 siRNA+COMMD4-FLAG			COMMD4 siRNA #3			COMMD4 siRNA #4
	0	385.945	380.721	304.243	510.218	516.37	408.356	654.454	668.285	365.305	487.56	500.432	423.878	395.786	600.123	534.98
	4	1000.48	829.594	770.838	1336.63	1280.28	1474.81	1182.62	1200.2	1164.65	1435.66	1348.24	1445.11	1376.81	1396.33	1270.56
Supp Fig. 1g
	Time (h)	Control siRNA			COMMD4 siRNA #2			COMMD4 siRNA #2+COMMD4-FLAG			COMMD4 siRNA #3			COMMD4 siRNA #4
	0	3.49976	2.84971	3.00579	5.90536	4.52654	4.97781	4.15925	3.88679	5.55679	3.99502	5.29623	4.6528	5.82065	4.12795	4.75539
	4	21.7896	25.7888	19.1089	49.7727	59.9079	63.0098	31.5376	34.9009	36.8991	51.7423	66.6943	61.9411	50.8713	67.553	52.6504

## Sheet: Supplementary Fig 2
Supp Fig. 2a
	Time (h)	Control siRNA			COMMD4 siRNA
MDC1	0	2	1	5	3	2	5
	2	23	21	33	43	49	39
hSSB1	0	3	4	6	4	5	9
	2	23	28	19	40	53	49
Supp Fig. 2b
	Time (h)	Control siRNA			COMMD4 siRNA
RPA	0	2	1	0	3	2	1
	1	12	10	13	18	19	20
Rad51	0	1	1	0	3	2	3
	2	10	9	10	18	16	19

## Sheet: Supplementary Fig 3
Supp Fig. 3f
	Time (h)	Percentage of cells with nuclear foci			Foci per cell
	0	3	1	2	0	2	3
	0.5	80	90	83	35.445	50	33.657
	2	80	83	87	25.556	20.675	28

## Sheet: Supplementary Fig 4
Supp Fig. 4g
		- ATM			+ ATM
		164.784	159.829	145.995	119.991	101.744	117.032
Supp Fig. 4h
		- ATM			+ ATM			+ ATM + ATMi
		146.34	167.633	156.987	79.2867	101.993	90.64	158.458	153.462	155.96
Supp Fig. 4m
				NHEJ												HR
	Control siRNA			COMMD4 siRNA #2			COMMD4 siRNA #2 + WT			COMMD4 siRNA #2 + 1DB			COMMD4 siRNA #2 + 1DB2			COMMD4 siRNA #2			COMMD4 siRNA #2 + WT			COMMD4 siRNA #2 + 1DB			COMMD4 siRNA #2 + 1DB2
	1	1	1	0.49	0.53	0.55673	0.73	0.78	0.728	0.6532	0.6042	0.614	0.6558	0.632	0.6645	0.45	0.31	0.395	0.8054	0.753	0.7952	0.6104	0.6654	0.6863	0.6064	0.6843	0.62354

## Sheet: Supplementary Fig 5
Supp Fig. 5a
		Control			COMMD4 siRNA
		131.55	132.375	145.76	172.39	155.517	160.245
	Act D	61.9725	74.675	71.9	121.858	102.69	109.412
Supp Fig. 5c
		Control siRNA			COMMD4 siRNA
		80	97	77	120	110	105
	Act D	40	49	38	85	67	77
Supp Fig. 5d
		4h Control siRNA			4h COMMD4 siRNA #2			4h COMMD4 siRNA #3			4h COMMD4 siRNA #4	101.496	111.653
	RNF20 Fluorescence	63.7698	80.8954	73.7654	120.665	99.7654	102.657	106.915	115.231	107.109	104.927

## Sheet: Supplementary Fig 6
Supp Fig. 6a
	Control siRNA			COMMD4-FLAG
	1	1	1	0.823189	0.639578	0.773206
Supp Fig. 6b
		Control siRNA						COMMD4-FLAG
	without ISce1	0.222802	0.249624	0.293456	0.234	0.2875	0.2545	0.286885	0.143457	0.0676511	0.1965	0.2135	0.09674
	with Isce1	1.03204	0.967958	1.13466	1.243	0.99753	0.976453	0.811475	0.697854	0.733452	0.70445	0.7234	0.80112
